# Supplementary material for: Isolation and Bioactivity of Natural Products from Streptomyces sp. MA37
Source: Molecules. 2025 Jan 14;30(2):306. doi: 10.3390/molecules30020306 (PMC11767966; doi:10.3390/molecules30020306)
Supplement: Supplementary file 1 [file molecules-30-00306-s001.zip]

Archive with 1 entries (1 files):
- molecules-3365639-supplementary.pdf
